# Supplementary material for: ABRO1 suppresses tumourigenesis and regulates the DNA damage response by stabilizing p53
Source: Nat Commun. 2014 Oct 6;5:5059. doi: 10.1038/ncomms6059 (PMC4205886; doi:10.1038/ncomms6059)
Supplement: Supplementary Data 1 — Characteristics of Cohort 2 HCC patients used for survival analysis [file ncomms6059-s2.xls]

## Sheet: clinical specimen
Characteristics of Cohort 2 HCC patients used for survival analysis
P. Name.	Age	Sex	HBV	HCV	Liver cirrhosis	HCC
			HBsAg	HCV Ab		Source	TNM Staging	Histological Value	Survival Time	status	AFP	Tumor Size
Zhu-maoliang	50	M	+	－	－	Primary HCC	T3N0M0	3	1570	alive	++++	6×8
Ma-demei	51	F	+	－	－	Primary HCC	T3N0M0	3	1432	death	－	4.1×3.6
Xu-jianming	49	M	+	－	－	Primary HCC	T1N0M0	4	1350	death	－	7×7
Zhang-yuangui	65	M	－	－	+	Primary HCC	T3N0M0	12	1315	alive	++	7
Chen-tianju	49	F	+	－	－	Primary HCC	T3N0M0	10	1294	alive		10.0×10.0×11.0
Chen-zhaobing	75	F	+	－	－	Primary HCC	T1N0M0	4	1271	alive	+	3×2×1
Yan-laichang	57	M	+	－	－	Primary HCC	T1N0M0	10	1193	alive	－	3×3
Ding-xiyu	40	F	+	－		Primary HCC	T1N0M0	12	1129	alive	+++	3×2.5×0.6
Zhang-haozhong	39	M	+	－	+	Primary HCC	T1N0M0	10	1109	alive	++++	2
Tian-yao	18	M	+	－	－	Primary HCC	T1N0M0	8	1105	alive	+	2×1×0.6
Tang-shuming	43	M	+	－	+	Primary HCC	T4N0M0	12	1098	alive	+	17×16×15
Tang-jigao	51	M	+	－	+	Primary HCC	T1N0M0	9	1082	alive	+	3x3
Dang-yuanxiang	42	M	+	－	+	Primary HCC	T3N0M0	2	1071	alive	++++	10×7×2
Chen-jingming	56	M	－	－	－	Primary HCC	T1N0M0	12	1071	alive	+	6.5×5.5×5
Hang-tingxiu	68	M	+	－	－	Primary HCC	T2N0M0	10	1064	alive	－	5×4
Shi-yuanhui	33	M	+	－	－	Primary HCC	T2N0M0	3	1046	alive	+	5×4
Liu-hanjun	68	F	+	－	－	Primary HCC	T1N0M0	4	1007	alive	++	3×4
Xu-jianqing	45	M	+	－	+	Primary HCC	T1N0M0	10	990	alive	－	4×4 ×4
Li-daorong	57	M	+	－	－	Primary HCC	T1N0M0	8	978	alive	+++	3
Luo-hongjun	54	M	+	－	+	Primary HCC	T1N0M0	12	972	alive	+	3×3cm
Chen-yisheng	59	M	+	－	－	Primary HCC	T1N0M0	12	965	death	－	4×3
Li-xingying	34	M	+	－	－	Primary HCC	T1N0M0	1	932	alive	+
Su-wanqi	58	M	+	－	－	Primary HCC	T4N0M0	4	920	alive	+	12×11×10
Tan-xianbing	32	M	+	－	－	Primary HCC	T1N0M0	8	916	alive	++++	1
Wang-defu	53	M	+	－	+	Primary HCC	T1N0M0	8	912	death	－	2×2×1.5
Guo-xiaoyong	32	M	+	－	－	Primary HCC	T1N0M0	8	850	alive	++++	8
Zhou-xuming	37	M	+	－	－	Primary HCC	T3N0M0	2	840	alive	+	10×7×8
Wang-chengjing	52	M	+	－	－	Primary HCC	T3N0M0	12	827	alive	++++	10.2x8.4
Li-zaifu	44	M	+	－	－	Primary HCC	T1N0M0	8	781	alive	－	4
Xiong-yashu	41	M	+	－	+	Primary HCC	T1N0M0	12	762	alive	－	4×3
Lei-hong	54	M	+	－	－	Primary HCC	T1N0M0	6	744	alive	－	2×2.5×2
Peng-yingjun	36	M	+	－		Primary HCC	T2N0M0	8	703	death	++++	8×7
Wang-xianyi	51	M	+	－	－	Primary HCC	T1N0M0	2	698	death	++++
Wu-yongsi	58	M	+	－	+	Primary HCC	T1N0M0	8	651	death	－	5×5
Zeng-feng	43	M	+	－	+	Primary HCC	T2N0M0	8	635	death	－	8×7×5
Wei-xianhua	57	M	+	－	+	Primary HCC	T1N0M0	12	629	alive	++++	5×5
Liu-yuhua	36	M	+	－	－	Primary HCC	T1N0M0	12	536	alive	++	6×4
You-xiaolin	44	M	+	－	－	Primary HCC	T1N0M0	10	535	alive	+	6×5×4
Ren-qiwen	52	M	+	－	－	Primary HCC	T1N0M0	3	535	death	－	2.1×1.8
Zhao-tianrong	38	F	+	－	－	Primary HCC	T1N0M0	8	516	alive	－	4
Deng-xiangbing	53	M	+	－	+	Primary HCC	T1N0M0	8	510	alive	－	4×5
Yang-daijie	35	M	+	－	+	Primary HCC	T3N0M0	8	508	alive	++++	10×5
Wang-bei	64	M	+	－	+	Primary HCC	T4N0M0	3	501	alive	－	13×11
Ye-ruiguo	73	F	+	－	+	Primary HCC	T2N0M0	6	498	alive	++++	7×5
Zheng-anwei	50	M	+	－	－	Primary HCC	T1N0M0	12	477	lost	++++	3
Yu-rongqian	45	M	+	－	－	Primary HCC	T2N0M0	9	469	alive	－	6×6 ×4
Zhou-xianyuan	46	M	+	－	－	Primary HCC	T1N0M0	8	469	alive	++++	2.5x2.5x1.5
Fu-xiangji	44	M	+	－	+	Primary HCC	T1N0M0	3	465	alive	+	5×4×3
Teng-minghui	51	M	+	－	+	Primary HCC	T1N0M0	6	462	alive	+	4
Hu-dagang	40	M	+	－	－	Primary HCC	T2N0M0	1	446	alive	+	6x6
Wang-daxing	39	M	+	－	+	Primary HCC	T3N0M0	9	445	alive	－	8.5×5.2×4
Tang-ende	57	F	+	－	－	Primary HCC	T1N0M0	2	443	alive	+	2
Li-ligang	39	M	+	－	+	Primary HCC	T2N0M0	1	440	alive	++++	6×5
Ru-bangguo	32	F	+	－	+	Primary HCC	T2N0M1	3	433	alive	++++	1.5
Chen-guangying	38	F	+	－	+	Primary HCC	T4N0M0	4	416	death	++++	15×7
Xian-hongwei	70	M	+	－	+	Primary HCC	T1N0M0	3	396	death		4.5x4.0x4.5
Li-jianhong	37	M	+	－	+	Primary HCC	T1N0M0	8	371	death	－	4x4x4
Liao-jiyou	57	M	+	－	+	Primary HCC	T2N0M0	6	366	death	+	8×7
He-lujiu	40	M	+	－	－	Primary HCC	T2N0M0	1	342	death	++	6×7×7
Chen-faguo	43	F	+	－	+	Primary HCC	T1N0M0	6	339	death	++++	5x3.5x5
Cai-shengrong	41	M	+	－	－	Primary HCC	T2N0M0	2	320	death	+	6×4
Li-bing	31	F	+	－	－	Primary HCC	T2N0M0	6	308	death	++++	6×5×4
Xiong-chaolian	57	M	+	－	－	Primary HCC	T2N0M0	8	259	death	－	7×6.8
Lin-qing	39	F	+	－	－	Primary HCC	T3N0M0	3	242	death	－	10
Deng-tongmei	57	M	+	－	+	Primary HCC	T2N0M0	4	241	death	+	6×5
Zhang-duhong	41	M	+	－	－	Primary HCC	T2N0M0	1	239	death	++++	7×8.5
Tang-xiaojing	44	M	+	－	+	Primary HCC	T2N0M0	3	236	alive	++++	6×5
Liu-qitao	65	M	+	－	－	Primary HCC	T2N0M0	3	226	death	++	6×5×3
Wang-zhenggang	66	M	+	－	－	Primary HCC	T3N1M1	1	219	death	+	10×8×5.5
Liu-fenghua	56	M	+	－	－	Primary HCC	T1N0M0	3	218	death	++++	5
Tang-chengui	33	M	+	－	+	Primary HCC	T1N0M0	1	207	death	+++	5.3×4.8×2.5
Lu-huawai	26	M	+	－	－	Primary HCC	T3N1M1	6	190	death	+++	9.5×8.2
Li-gangneng	40	M	+	－	－	Primary HCC	T3N0M0	3	188	death	+	12×11×13
Feng-jingqun	33	M	+	－	+	Primary HCC	T4N0M0	1	187	death	++++	20×15
Chen-hua	34	F	+	－	－	Primary HCC	T3N0M0	1	183	death	++++	10
Liu-zhengliang	49	M	+	－	－	Primary HCC	T2N0M0	4	181	death	++++	7
Chen-hua	41	M	+	－	+	Primary HCC	T2N0M0	6	177	death	－	6
Liu-yan	43	M	+	－	－	Primary HCC	T3N0M0	2	177	death	++++	12×8×6.5
Chen-huayuan	19	M	+	－	+	Primary HCC	T3N0M0	2	174	death	++++	13×11×9
Yang-xiaoping	34	M	+	－	－	Primary HCC	T2N0M0	2	164	death	++++	10×9
Zhou-ming	30	M	+	－	+	Primary HCC	T2N0M0	2	163	death	++++	8×6×6
Pei-jiang	39	M	+	－	－	Primary HCC	T4N0M0	6	148	death	++++	20×12
Gong-yi	44	M	+	－	－	Primary HCC	T2N0M0	4	141	death	++++	9×5
Chen-xiaojun	64	M	+	－	+	Primary HCC	T1N0M0	4	138	death	+	4.5×2.7×2.5
Zhang-xinming	47	M	+	－	+	Primary HCC	T2N0M0	1	134	death	++++	8.5×5.5
Huang-junsong	54	M	+	－	+	Primary HCC	T2N0M0	2	129	death	－	6×5×5
Sun-bing	45	M	+	－	+	Primary HCC	T1N0M0	1	118	death	++++	3×4
Zhou-jian	63	M	+	－	+	Primary HCC	T2N0M0	4	114	death	++++	9×7
Wang-xingming	45	F	+	－	+	Primary HCC	T3N0M0	3	90	death	++++	12×11
Yang-wenjun	59	M	+	－	－	Primary HCC	T3N0M0	2	80	death	++++	10×10
Tu-yuangui	64	M	+	－	－	Primary HCC	T2N0M0	4	74	death	+	8.5×7×8
Liang-huanmei	54	M	+	－	+	Primary HCC	T2N0M0	4	34	death	+	10×8×6
Tangdawan	32	M	+	－	+	Primary HCC	T2N0M0	12	902	alive	++++	8x10
Zhang-haibo	36	M	+	－	－	Primary HCC	T4N0M0	10	870	alive	++++	20×18
Yang-changgui	30	M	+	－	－	Primary HCC	T1N0M0	2	761	alive	+	1.7
Huang-jiahua	53	M	+	－	+	Primary HCC	T1N0M0	2	892	alive	－	5×4
Lei-kunlun	49	M	－	－	+	Primary HCC	T1N0M0	9	869	alive	+	5×5
Wen-fengming	52	M	+	－	－	Primary HCC	T1N0M0	9	751	alive	++++	3×5×5
Pan-jinwan	40	M	+	－	－	Primary HCC	T2N0M0	12	691	alive	++++	8×6×5
Chen-bing	52	M	+	－	+	Primary HCC	T2N0M0	12	684	death	－	8x5x5
Hang-silong	41	M	+	－	+	Primary HCC	T2N0M0	9	684	alive	++++	6×6
Li-youfu	32	M	+	－	+	Primary HCC	T2N0M0	12	664	alive	++++	7×5.5
Liu-yunli	35	M	+	－	+	Primary HCC	T4N0M0	9	617	alive	++	25×17×15
Li-yongzhong	21	M	+	－	－	Primary HCC	T3N0M0	9	610	alive	++++	10×8×6
Yu-li	57	M	+	－	+	Primary HCC	T2N0M0	4	605	death	－	6.4
Chen-lianxiang	62	M	+	－	－	Primary HCC	T2N0M0	4	594	alive	－	6×6×5
Gong-kun	67	M	+	－	－	Primary HCC	T3N0M	9	588	death	－	10×10
Chen-xuehui	48	M	－	－	+	Primary HCC	T2N0M0	12	559	alive	+++
Mo-huaiyun	57	M	+	－	+	Primary HCC	T2N0M0	10	546	alive	－	5
Deng-changyou	78	M	+	－	+	Primary HCC	T3N0M	4	512	alive	+	9×7
Lv-sujun	74	F	+	－	－	Primary HCC	T2N0M0	4	502	death	+	8×6
Li-lianwei	70	M	+	－	+	Primary HCC	T1N0M0	12	502	alive	+	5×5
Qiu-chuanliang	56	M	+	－	－	Primary HCC	T3N0M0	6	499	death	+++	9x7
Deng-shunan	39	F	+	－	+	Primary HCC	T1N0M0	6	495	death	++++	5×5
Zhou-xuebing	42	M	+	－	－	Primary HCC	T1N0M0	4	449	alive	+	5×5
Zhang-chuanlin	54	M	+	－	－	Primary HCC	T2N0M0	4	446	alive	++++	7×6×5
Yang-siqing	58	M	+	－	+	Primary HCC	T2N0M0	8	446	death	－	8×6
Hu-xianlan	40	M	+	－	+	Primary HCC	T1N0M0	6	428	death	－	5
Shi-zhanwu	51	M	+	－	+	Primary HCC	T3N0M0	12	418	death	++++	10
Fan-yanlin	43	M	+	－	+	Primary HCC	T3N0M0	6	411	death	++++	8.4ｘ7.6
Cao-zhengguo	68	F	+	－	+	Primary HCC	T2N0M0	8	389	death	++++	5.3×4.8
Liang-yuanguang	47	M	+	－	－	Primary HCC	T3N0M0	9	380	death	++++	9×5×4
Zhang-xingui	57	M	+	－	－	Primary HCC	T3N0M0	6	378	death	－	8×6
He-daijun	52	M	+	－	+	Primary HCC	T3N0M0	3	368	death	－	10×9
Fan-yingzhong	57	M	+	－	+	Primary HCC	T3N0M0	4	355	death	+	10×8
Tong-rong	43	M	+	－	+	Primary HCC	T3N0M0	4	346	death	－	10×8×7
Cheng-qilu	36	M	+	－	+	Primary HCC	T4N0M0	12	306	death	－	13×14
Ou-qingchao	41	M	+	－	+	Primary HCC	T4N0M0	4	299	death	－	11×9×3
Wang-taiping	42	M	+	－	+	Primary HCC	T1N0M0	8	274	death	+	4×5×6
Zhou-dingfeng	49	M	+	－	+	Primary HCC	T3N0M0	8	274	death	+	8×5.5×5
Zhou-shuyuan	33	M	+	－	+	Primary HCC	T4N0M0	4	272	death	+	12×11
Yang-jiaolong	43	M	+	－	+	Primary HCC	T1N0M0	12	263	death	++++	4.5×4×3
Zhang-zonggui	43	F	+	－	+	Primary HCC	T3N0M0	8	249	death	++++	10×8
Nie-huitao	49	M	+	－	+	Primary HCC	T2N0M0	3	240	death	++	9×5
Luo-guonian	31	M	+	－	+	Primary HCC	T1N0M0	4		lost	+++	4
Yang-jianming	43	M	+	－	+	Primary HCC	T1N0M0	1	227	death	+	5×4×4
Liu-xuannian	35	M	+	－	+	Primary HCC	T1N0M0	12	213	death	－	3×3
Wang-ping	56	M	+	－	－	Primary HCC	T1N0M0	12	206	lost	－	4×3×3
Xiang-zhiyong	39	M	+	－	+	Primary HCC	T2N0M0	6	199	alive	++++	6.5×5×7
Song-zichun	46	M	+	－	+	Primary HCC	T3N0M0	8	195	death	+	10
Wang-chenghua	43	F	+	－	+	Primary HCC	T2N0M0	4	195	death	++++	8×7
Tu-liangqing	37	M	+	－	－	Primary HCC	T1N0M0	6	184	death	+++	4×3
Zhang-yanhua	44	M	+	－	+	Primary HCC	T1N0M0	6	170	alive	++++	12×10×10
Tan-shunming	37	M	+	－	+	Primary HCC	T1N0M0	8	152	death	+
Tian-xuefeng	39	M	+	－	+	Primary HCC	T3N0M0	9	150	death	++++	10×8
Yu-daoxuan	51	F	+	－	+	Primary HCC	T3N0M0	9	132	death	++++	7×6×5
Li-guoqiang	42	M	+	－	+	Primary HCC	T3N0M0	4	124	death	++++	9
Yang-qingyao	58	M	+	－	+	Primary HCC	T1N0M0	4	120	death	++++	4×4×3
Zhu-yixiao	52	M	+	－	－	Primary HCC	T4N0M0	6	110	death	－	15×12
Lv-yuansi	53	M	+	－	－	Primary HCC	T1N0M0	3	100	death	－
Pan-lixing	65	M	+	－	+	Primary HCC	T3N0M0	3	85	death	+	8×7
Zhou-wener	62	M	+	－	+	Primary HCC	T3N0M0	12	77	death	++++	8×7
Zhong-youchan	36	M	+	－	－	Primary HCC	T3N0M0	1	67	death	++++	8×10×6
Li-xiaohua	37	M	+	－	+	Primary HCC	T3N0M0	3	54	death	++++	8×6×6
Meng-tianxiang	39	M	+	－	+	Primary HCC	T3N0M0	0.5	30	death	－	10×6×5
He-guangzheng	30	F	+	－	+	Primary HCC	T4N0M0	6	lost	lost	++++	12×8×8.6
Niao-jiyuan	35	M	+	－	+	Primary HCC	T2N0M0	4	lost	lost	－	6×6
Wang-kang	45	M	+	－	+	Primary HCC	T4N0M0	3	lost	lost	－	12×15
Zhong-youshan	65	M	+	－	+	Primary HCC	T4N0M0	6	1013	alive	++++	13×14
Li-xiaolu	55	M	+	－	－	Primary HCC	T1N0M0	5	947	death	++	5×6
Meng-yunxiang	61	M	+	－	－	Primary HCC	T3N0M0	8	840	alive	+++	12×8.6

## Sheet: Tissue array
Characteristics of Cohort 1 HCC patients used for survival analysis
P. No.	Age	Sex	HBV	HCV	Liver cirrhosis	HCC
			HBsAg	HCV Ab		Source	TNM Staging	Histological Value	Survival Time	status	Tumor Size
RDgLiv0609A0146	43	M	+	－	－	Primary HCC	3	8		lost	1×3×2.2cm
RDgLiv0611A0147	47	M	+	－	+	Primary HCC		10		lost	8×5×4cm
RDgLiv0704A0179	20	M	+	－	－	Primary HCC	3	10	2400	alive	3×2.5×2cm
RDgLiv0704A0184	60	M	+	－	－	Primary HCC	3	6		lost	3×2.5×2cm
RDgLiv0704A0186	67	M	+	－	－	Primary HCC	2	6	2370	alive	3×2.5×2cm
RDgLiv0704A0187	65	M	+	－	－	Primary HCC	3	6	330	death	9×8×8cm
RDgLiv0704A0192	38	M	+	－	－	Primary HCC	4	8	1170	death	3×2.5×2cm
RDgLiv0704A0195	58	M	+	－	+	Primary HCC	2	10	2340	alive	14×10×7
RDgLiv0704A0207	40	M	+	－	－	Primary HCC	1	10	2310	alive	1.8×1.5×1.2cm
RDgLiv0704A0209	49	M	+	－	－	Primary HCC	3	4	330	death	left:4.5×3.5×3.5cm,right:5×2.5×2.5cm
RDgLiv0704A0210	71	M	+	－	－	Primary HCC	3	3	420	death	11×8×7cm
RDgLiv0704A0211	70	M	+	－	－	Primary HCC	4	6	390	death	12×7.5×6cm
RDgLiv0706A0220	55	M	+	－	－	Primary HCC	3	6	1470	death	15×8.5×6.5cm
RDgLiv0706A0221	58	M	+	－	+	Primary HCC	3	10		lost	7×6.5×5cm,2.5×1.7×1.6cm
RDgLiv0706A0222	62	M	+	－	+	Primary HCC		8	2310	alive	4.5×4×3cm
RDgLiv0706A0228	50	F	+	－	－	Primary HCC	2	10	330	death	5.5×5×4cm
RDgLiv0706A0231	56	M	+	－	－	Primary HCC	3	8	120	death	1×1×1-7×5×5cm
RDgLiv0709A0234	56	M	+	－	+	Primary HCC	2	10		lost	6×5×4.5cm
RDgLiv0709A0235	39	M	+	－	+	Primary HCC	1	12	2220	alive	2×1.5×1.5cm
RDgLiv0709A0236	57	M	+	－	+	Primary HCC	3	8	1290	death	4×3.5×3cm
RDgLiv0709A0239	56	M	+	－	+	Primary HCC	2	10	960	death	1×1×1cm，3×3×3cm
RDgLiv0710A0240	54	F	+	－	+	Primary HCC	2	10	2190	alive	2×1.5×1.5cm，1.5×1.5×1cm
RDgLiv0710A0241	51	M	+	－	－	Primary HCC	2	8	870	death	5.5×5.5×3.5cm
RDgLiv0710A0244	58	F	+	－	+	Primary HCC	1	10	2190	alive	2.5×2.5×2cm
RDgLiv0710A0256	50	M	+	－	－	Primary HCC	2	6	2190	alive	6×6×5.5cm
RDgLiv0710A0258	57	F	+	－	+	Primary HCC	2	12	60	death	4×3.5×3cm
RDgLiv0710A0259	61	M	+	－	－	Primary HCC	3	6		lost	14×9×7cm
RDgLiv0711A0269	52	M	+	－	+	Primary HCC	1	6	2160	alive	2.5×2.5×2.3cm
RDgLiv0801A0314	57	M	+	－	－	Primary HCC	2	8	870	death	4×4×4cm，3×3×3cm
RDgLiv0802A0319	52	M	+	－	+	Primary HCC	3	10	1050	death	30×15×10cm
RDgLiv0802A0323	43	M	+	－	－	Primary HCC	1	0.75	2010	alive	1.5×1×1cm
RDgLiv0802A0325	48	F	+	－	－	Primary HCC	3	8	750	death	11×6×6cm
RDgLiv0802A0327	56	M	+	－	－	Primary HCC	3	6	120	death	13×7×4cm
RDgLiv0803A0328	46	M	+	－	－	Primary HCC	3	10	480	death	18×13×7cm
RDgLiv0803A0329	52	M	+	－	－	Primary HCC	3	8	1980	death	16×14×6cm
RDgLiv0803A0330	52	M	+	－	－	Primary HCC	2	8	480	death	6×6×6cm
RDgLiv0803A0332	53	M	+	－	+	Primary HCC	1	10	120	death	2.5×2×2cm
RDgLiv0804A0335	48	M	+	－	－	Primary HCC	3	3	240	death	7×5×5cm
RDgLiv0804A0336	56	M	+	－	－	Primary HCC	3	10	180	alive	13×11×5cm
RDgLiv0804A0337	55	M	+	－	+	Primary HCC	1	10		lost	2×2×1.5cm
RDgLiv0804A0338	54	M	+	－	－	Primary HCC	2	10	510	alive	4.5×4.5×4cm
RDgLiv0804A0340	57	M	+	－	+	Primary HCC	3	12	330	death	19×18×10cm
RDgLiv0804A0343	56	M	+	－	+	Primary HCC	2	6	420	death	4×4×4cm
RDgLiv0806A0363	72	F	+	－	－	Primary HCC	3	6	120	death	11×6×5cm
RDgLiv0806A0365	43	M	+	－	+	Primary HCC	3	10	120	alive	15×13×9cm
RDgLiv0807A0380	61	M	+	－	+	Primary HCC	1	4	1860	alive	1.5×1.5×1cm
RDgLiv0808A0385	49	M	+	－	+	Primary HCC	3	6	150	death	right：9×6×4cm；left：2.8×2.5×1cm
RDgLiv0808A0388	68	M	+	－	+	Primary HCC	3	10	30	death	12×9×9cm
RDgLiv0811A0403	42	M	+	－	+	Primary HCC	1	10	90	death	2×1.5×1.5cm
RDgLiv0811A0407	51	F	+	－	+	Primary HCC	3	6	660	death	①5.5×5.5×3cm②1.5×1.3×1.3cm
RDgLiv0812A0413	54	M	+	－	+	Primary HCC	2	6	1710	alive	3.5×3×2.5cm
RDgLiv0812A0414	48	M	+	－	－	Primary HCC	2	0.75	1710	alive	6×5.5×5cm
RDgLiv0901A0432	65	F	+	－	+	Primary HCC	2	12	1710	alive	7×4×4cm
RDgLiv0901A0436	51	M	+	－	+	Primary HCC	3	10	510	death	10×7×7cm
RDgLiv0902A0447	37	M	+	－	－	Primary HCC	3	8	180	death	8×7×6cm
RDgLiv0902A0454	52	M	+	－	－	Primary HCC	3	3	900	death	14×10×10cm
RDgLiv0904A0463	57	M	+	－	－	Primary HCC	3	10	960	death	14×9×6cm
RDgLiv0904A0464	52	M	+	－	－	Primary HCC	3	10	1650	alive	9×5×3cm
RDgLiv0904A0469	55	M	+	－	+	Primary HCC	2	10	1650	alive	7×6×5cm
RDgLiv0904A0471	54	M	+	－	－	Primary HCC	2	12	1620	alive	3×2.5×1.7cm
RDgLiv0904A0472	51	M	+	－	+	Primary HCC	2	12	150	alive	3.5×3×2.5cm
RDgLiv0904A0475	54	F	+	－	－	Primary HCC	2	8	480	death	3×3×2cm
RDgLiv0904A0487	65	M	+	－	－	Primary HCC	3	10	120	alive	13×10×4cm
RDgLiv0904A0488	67	F	+	－	－	Primary HCC	2	8	1620	alive	4×4×3cm
RDgLiv0904A0490	54	M	+	－	－	Primary HCC	3	10	180	death	0.5～3×2.5×2cm
RDgLiv0905A0510	56	M	+	－	－	Primary HCC	3	10	120	alive	7×4.5×3cm
D19A0561	40	M	+	－	+	Primary HCC	3	8	1500	alive	9.5×8×5cm
D19A0562	59	M	+	－	－	Primary HCC	3	10	1500	alive	13×12×10cm
D19A0567	40	M	+	－	+	Primary HCC	3	12	150	alive	22×12×6cm
D19A0582	63	M	+	－	－	Primary HCC	2	10	1470	alive	7.5×5×4.5cm
D19A0623	73	M	+	－	－	Primary HCC	1	6	1410	alive	3×3×3cm
D19A0628	56	M	+	－	－	Primary HCC	2	8	150	death	4×4×2.5cm
D19A0686	57	M	+	－	－	Primary HCC		10	570	alive	5.5×5×2cm
D19A0688	70	F	+	－	－	Primary HCC	3	6	1380	alive	4.5×3×1cm
D19A0689	38	M	+	－	－	Primary HCC	3	10	480	alive
D19A0690	65	M	+	－	－	Primary HCC	3	6	1050	death	7×5×5cm
D19A0695	47	M	+	－	－	Primary HCC	2	10	1380	alive	4×3.5×3.5cm
D19A0715	56	M	+	－	+	Primary HCC	2	6	1320	alive	5×5×3cm
D19A0835	50	M	+	－	－	Primary HCC		10	60	death	13×11×8cm
D19A0856	56	M	+	－	－	Primary HCC	3	10	1110	death	6.5×5×4cm
D19A0860	71	F	+	－	+	Primary HCC	2	12	1230	alive	4.5×4.5×4cm
D19A0867	46	M	+	－	－	Primary HCC	2	6	570	death	5.5×4.5×2.5cm
D19A0917	55	M	+	－	－	Primary HCC	2	10	1200	alive	5.5×5×4cm
D19A1169	73	M	+	－	－	Primary HCC	3	10	960	death	11×9×7cm
D19A0931	62	M	+	－	－	Primary HCC	2	6	1170	death	3.5×3×3cm
D19A1173	53	M	+	－	+	Primary HCC	2	12	1140	alive	6×5×4cm
D19A1179	63	M	+	－	－	Primary HCC	2	6	360	death	4×3×2.5cm
D19A1287	72	M	+	－	+	Primary HCC	1	10	1110	alive	3×2×2cm
D19A1293	47	F	+	－	－	Primary HCC	2	10	1110	alive	7.5×5.5×4.5cm
D19A1311	53	M	+	－	－	Primary HCC	3	8	600	death	10×6×4cm
